# Supplementary material for: Degradation and Recondensation of Metal Oxide Nanoparticles in Laminar Premixed Flames
Source: Nanomaterials (Basel). 2024 Jun 18;14(12):1047. doi: 10.3390/nano14121047 (PMC11206552; doi:10.3390/nano14121047)
Supplement: Supplementary file 1 [file nanomaterials-14-01047-s001.zip]

Archive with 1 entries (1 files):
- nanomaterials-3053293-supplementary.pdf
